# Supplementary material for: Development of Optimized Feed for Lipid Gain in Zophobas morio (Coleoptera: Tenebrionidae) Larvae
Source: Animals (Basel). 2023 Jun 12;13(12):1958. doi: 10.3390/ani13121958 (PMC10295072; doi:10.3390/ani13121958)
Supplement: Supplementary file 1 [file animals-13-01958-s001.zip]

Archive with 1 entries (1 files):
- animals-2406435-supplementary.pdf
